# Supplementary material for: Cyclic Synthetic Peroxides Inhibit Growth of Entomopathogenic Fungus Ascosphaera apis without Toxic Effect on Bumblebees
Source: Molecules. 2020 Apr 22;25(8):1954. doi: 10.3390/molecules25081954 (PMC7221740; doi:10.3390/molecules25081954)
Supplement: Supplementary file 1 [file molecules-25-01954-s001.zip]

Archive with 15 entries (13 files):
- Supporting Information/
- Supporting Information/Sequences_Raw data/
- Supporting Information/Sequences_Raw data/Ascosphaera apis_forward primer.ab1
- Supporting Information/Sequences_Raw data/Ascosphaera apis_reverse primer.ab1
- Supporting Information/Sequences_Raw data/Lachancea thermotolerans_forward primer.ab1
- Supporting Information/Sequences_Raw data/Lachancea thermotolerans_reverse primer.ab1
- Supporting Information/Sequences_Raw data/Mucor racemosus_forward primer.ab1
- Supporting Information/Sequences_Raw data/Mucor racemosus_reverse primer.ab1
- Supporting Information/Sequences_Raw data/Naganishia adeliensis_forward primer.ab1
- Supporting Information/Sequences_Raw data/Naganishia adeliensis_reverse primer.ab1
- Supporting Information/Sequences_Raw data/Penicillium commune_forward_primer.ab1
- Supporting Information/Sequences_Raw data/Penicillium commune_reverse primer.ab1
- Supporting Information/Sequences_Raw data/Rhodotorula mucilaginosa_forward primer.ab1
- Supporting Information/Sequences_Raw data/Rhodotorula mucilaginosa_reverse primer.ab1
- Supporting Information/Supporting information.doc
